# Supplementary material for: Identification of Hub Genes and Their Correlation With Immune Infiltration Cells in Hepatocellular Carcinoma Based on GEO and TCGA Databases
Source: Front Genet. 2021 Apr 30;12:647353. doi: 10.3389/fgene.2021.647353 (PMC8120231; doi:10.3389/fgene.2021.647353)
Supplement: Supplementary Table 4 — The correlation between survival-related candidate genes and immune cells. Spearman’s Rho and p-values were calculated using the online web resource TIMER 2.0. [file Table_4.XLS]

## Sheet: table S4
Infiltrates	NDC80		DLGAP5		BUB1B		KIF20A		KIF2C		KIF11		NCAPG		NUSAP1		PBK		ASPM		FOXM1		TPX2		UBE2C		PRC1
	rho	adj.p	rho	adj.p	rho	adj.p	rho	adj.p	rho	adj.p	rho	adj.p	rho	adj.p	rho	adj.p	rho	adj.p	rho	adj.p	rho	adj.p	rho	adj.p	rho	adj.p	rho	adj.p
T cell regulatory (Tregs)	0.295379	3.21e-07	0.287	6.87e-07	0.284701	1.04e-06	0.289572	7.1e-07	0.343859	1.12e-09	0.284391	9.5e-07	0.313679	3.61e-08	0.269	4.61e-06	0.198545	0.00155141	0.221129	0.000243549	0.283364	1.3e-06	0.295113	3.5e-07	0.353139	2.82e-10	0.252861	2.38e-05
T cell gamma delta	0.00255551	0.983772	-0.0572857	0.46539	-0.078979	0.290938	-0.0880079	0.238121	-0.00901426	0.930748	-0.0448493	0.581127	-0.0269295	0.767577	-0.0485699	0.561926	-0.0481922	0.571056	-0.0590733	0.44671	-0.0593056	0.462765	-0.0428888	0.613626	-0.0627404	0.416925	-0.0838269	0.267497
T cell follicular helper	0.274432	2.77e-06	0.244	3.9e-05	0.207026	0.000737504	0.248118	3.55e-05	0.31417	4.06e-08	0.271065	3.57e-06	0.275757	1.99e-06	0.198	0.00141	0.220839	0.000330304	0.215053	0.000379801	0.240821	6.2e-05	0.267356	5.45e-06	0.286399	7.44e-07	0.20965	0.000689492
T cell CD8+	0.0509173	0.547338	0.0250556	0.78378	-0.0339354	0.695692	-0.0322503	0.719081	0.0913395	0.218854	0.0455498	0.575001	0.0555561	0.488593	0.00289848	0.978165	-0.0206167	0.830724	0.0172177	0.850373	0.000260103	0.998122	0.0296959	0.742629	0.0799448	0.281649	-0.0135162	0.892131
T cell CD4+ naive	-0.0503865	0.553051	-0.0759762	0.309671	-0.0454058	0.58601	-0.0320053	0.721717	-0.0736992	0.348501	-0.0504425	0.529409	-0.0538713	0.504868	-0.0768241	0.312849	-0.0862283	0.251938	-0.0522604	0.507397	-0.0542297	0.511597	-0.0554469	0.495019	-0.0480347	0.553422	-0.0758281	0.327927
T cell CD4+ memory resting	-0.111881	0.113657	-0.0747339	0.317723	-0.0669935	0.385499	-0.104358	0.145474	-0.156456	0.017294	-0.081578	0.269956	-0.146292	0.0264663	-0.0327462	0.71393	-0.0857778	0.255089	-0.0611102	0.428323	-0.0882003	0.237218	-0.119778	0.0826145	-0.105842	0.130423	-0.0644	0.424924
T cell CD4+ memory activated	0.179288	0.00479449	0.206028	0.000749138	0.203227	0.000962267	0.182085	0.00421152	0.227188	0.000182071	0.208086	0.0006909	0.214504	0.000416359	0.16734	0.0089315	0.195413	0.00188945	0.176366	0.00483563	0.199419	0.00138185	0.193439	0.00205562	0.194581	0.00164672	0.174461	0.00639984
NK cell resting	-0.125855	0.0665821	-0.155229	0.0159695	-0.127779	0.0575017	-0.0863283	0.249118	-0.193079	0.0021138	-0.12802	0.0573218	-0.136928	0.0404045	-0.125622	0.0645056	-0.0778729	0.311712	-0.138016	0.0352718	-0.140458	0.0356297	-0.157984	0.0150327	-0.168338	0.00827931	-0.102344	0.15638
NK cell activated	-0.0170129	0.870816	-0.0143948	0.884548	-0.0322468	0.712131	-0.0117661	0.907305	0.0188849	0.850829	-0.00193372	0.985722	0.0241974	0.793652	-0.0401025	0.64295	-0.00136476	0.989731	0.0192505	0.832311	-0.0190862	0.84008	-0.00120158	0.990482	0.0228413	0.807412	-0.0445978	0.601228
Neutrophil	0.0504721	0.55214	0.0899429	0.212321	0.0723511	0.340305	0.0638074	0.421085	0.0587154	0.483413	0.0458815	0.571679	0.0765137	0.306235	0.074166	0.333279	0.078302	0.308534	0.0732656	0.325155	0.0579968	0.474859	0.0873467	0.240899	0.0178556	0.852389	0.096583	0.186734
Myeloid dendritic cell resting	0.162993	0.0119457	0.181356	0.00372675	0.186065	0.0029682	0.169206	0.0089805	0.143141	0.0318977	0.140681	0.0333206	0.159711	0.0132706	0.188436	0.00262686	0.148843	0.0252982	0.229345	0.000130697	0.167106	0.00977153	0.155615	0.0169233	0.147399	0.0237847	0.162154	0.0127861
Myeloid dendritic cell activated	-0.103628	0.150848	-0.100163	0.156914	-0.0798328	0.284779	-0.0749189	0.32839	-0.0892655	0.232194	-0.058534	0.452334	-0.0905067	0.211738	-0.0698245	0.36719	-0.0407994	0.641466	-0.101116	0.145431	-0.0473172	0.57578	-0.111502	0.111459	-0.091251	0.206284	-0.0537653	0.516866
Monocyte	-0.238005	7.28e-05	-0.231034	0.000115898	-0.232655	0.000111514	-0.201171	0.00125062	-0.256175	1.54e-05	-0.2157	0.000403136	-0.217771	0.000327126	-0.242647	4.92e-05	-0.183446	0.00387291	-0.177691	0.00447809	-0.210477	0.000661536	-0.222252	0.000269964	-0.249899	2.39e-05	-0.22329	0.000256549
Mast cell resting	-0.0447522	0.607649	-0.0198355	0.834602	-0.0200126	0.828357	-0.0126799	0.89649	0.0222223	0.822308	-0.00648913	0.950948	0.00119086	0.991734	-0.038699	0.658739	-0.0351919	0.694019	-0.0592282	0.44561	-0.0600853	0.456518	0.00188002	0.984781	-0.0180397	0.851636	-0.0472753	0.577645
Mast cell activated	-0.171189	0.00768728	-0.174057	0.00569194	-0.129297	0.053898	-0.124186	0.0735551	-0.209917	0.000661954	-0.158941	0.0138508	-0.170815	0.00719426	-0.13911	0.0363734	-0.122547	0.0771204	-0.112754	0.0981167	-0.0995175	0.170178	-0.16553	0.0102247	-0.170628	0.00724331	-0.101012	0.162443
Macrophage M2	-0.109052	0.125758	-0.099876	0.158471	-0.0736984	0.330376	-0.114739	0.103015	-0.0892067	0.23236	-0.127752	0.0579397	-0.109821	0.116432	-0.0653211	0.406222	-0.0655099	0.41193	-0.124081	0.0639327	-0.114087	0.103647	-0.0998866	0.166523	-0.166886	0.00892758	-0.0664291	0.407374
Macrophage M1	0.0490373	0.566525	0.0692838	0.362985	0.0404445	0.634069	0.0254985	0.778869	0.00340382	0.974032	0.0264918	0.764859	0.0108152	0.918113	0.0827106	0.270416	0.0439173	0.610779	0.119464	0.0770519	0.056656	0.487548	0.0541821	0.508322	-0.00257277	0.980883	0.0576428	0.480702
Macrophage M0	0.22778	0.000168	0.229	0.000136	0.226355	0.000179525	0.276748	2.6e-06	0.234262	0.000103793	0.218236	0.000333266	0.239674	5.59e-05	0.163	0.0115	0.176732	0.00571783	0.184038	0.00310988	0.218556	0.000364888	0.232323	0.000123627	0.263742	6.97e-06	0.207692	0.000790405
Eosinophil	0.0639382	0.42801	0.0839621	0.250795	0.098344	0.168064	0.114226	0.104915	0.0875268	0.242405	0.10489	0.13578	0.071355	0.347724	0.0929419	0.201708	0.0498347	0.555486	0.0599048	0.439684	0.0769896	0.318378	0.0928661	0.205521	0.097982	0.169423	0.0634509	0.431455
B cell plasma	0.152289	0.0204078	0.144071	0.0277795	0.139125	0.0358437	0.140941	0.0371746	0.0171127	0.86567	0.136745	0.0396413	0.173452	0.0061881	0.133893	0.0455385	0.156767	0.0172275	0.127511	0.0553098	0.158889	0.0149638	0.172081	0.00725817	0.160349	0.0126216	0.123593	0.0730883
B cell naive	-0.0992665	0.171869	-0.0589795	0.451317	-0.067562	0.380631	-0.087267	0.242721	-0.122005	0.0775884	-0.109038	0.118202	-0.0976077	0.171139	-0.0692102	0.371211	-0.0394428	0.653796	-0.0262266	0.765358	-0.0745939	0.335516	-0.0897284	0.226085	-0.093537	0.193664	-0.0585926	0.472133
B cell memory	0.0354665	0.696871	0.0897697	0.213232	0.068372	0.373768	0.0887875	0.232984	0.0610578	0.460174	0.0982999	0.167303	0.0502737	0.540836	0.052185	0.526126	0.0204449	0.832869	0.05914	0.446143	0.0686905	0.382092	0.0686618	0.377331	0.0990611	0.163861	0.0561721	0.495168
